# Supplementary material for: Tuning of the Anti-Breast Cancer Activity of Betulinic Acid via Its Conversion to Ionic Liquids
Source: Pharmaceutics. 2024 Apr 3;16(4):496. doi: 10.3390/pharmaceutics16040496 (PMC11053683; doi:10.3390/pharmaceutics16040496)
Supplement: Supplementary file 1 [file pharmaceutics-16-00496-s001.zip]

Archive with 1 entries (1 files):
- pharmaceutics-2919721-supplementary.pdf
